# Supplementary material for: Substrate and enzyme determinants for recognition by human mitochondrial RNase P
Source: Nucleic Acids Res. 2025 Nov 20;53(21):gkaf1145. doi: 10.1093/nar/gkaf1145 (PMC12630138; doi:10.1093/nar/gkaf1145)
Supplement: gkaf1145_Supplemental_Files [file gkaf1145_supplemental_files.zip]

Archive with 2 entries (2 files):
- Hazisllari et al 2025 - rev Supplementary Information.pdf
- Hazisllari et al 2025 - Supplementary tables.xlsx
