# Supplementary material for: Substrate and enzyme determinants for recognition by human mitochondrial RNase P
Source: Nucleic Acids Res. 2025 Nov 20;53(21):gkaf1145. doi: 10.1093/nar/gkaf1145 (PMC12630138; doi:10.1093/nar/gkaf1145)
Supplement: gkaf1145_Supplemental_Files [file gkaf1145_supplemental_files.zip › Hazisllari et al 2025 - Supplementary tables.xlsx]

## Sheet: Supplementary Table S1
TRMT10C variant	mutagenesis template	ref.	mutagenesis primers (1st round)	mutagenesis primers (2nd round)	mutagenesis primers (3rd round)
Δα1	pET21-MRPP1_native+	1	TAAGGATGAAGATCCTCTAGGCAGAGAAGTACCAGAAC
			GTTCTGGTACTTCTCTGCCTAGAGGATCTTCATCCTTA
N126A/K129A	pET21-MRPP1_native+	1	ATGGAATGTGTTTCTGCCACAGCAGCAAAAAAATATTTAA
			TTAAATATTTTTTTGCTGCTGTGGCAGAAACACATTCCAT
Δα1-N126A/K129A	pET21-N126A/K129A_native+		TAAGGATGAAGATCCTCTAGGCAGAGAAGTACCAGAAC
			GTTCTGGTACTTCTCTGCCTAGAGGATCTTCATCCTTA
Kα3A	pET21-MRPP1_native+	1	TGTTTCTAACACAGCAAAAgcAgcATATTTAAAATATT	TATATACGgcGGAAgcAGTGgcAAAAGCTAGGCA	AAGCTAGGCAAATAgcAgcGGAAATGAAAGCAGCA
			AATATTTTAAATATgcTgcTTTTGCTGTGTTAGAAACA	TGCCTAGCTTTTgcCACTgcTTCCgcCGTATATA	TGCTGCTTTCATTTCCgcTgcTATTTGCCTAGCTT
	reference	1	Vilardo, E., Nachbagauer, C., Buzet, A., Taschner, A., Holzmann, J. and Rossmanith, W. (2012) A subcomplex of human mitochondrial RNase P is a bifunctional methyltransferase – extensive moonlighting in mitochondrial tRNA biogenesis. Nucleic Acids Res., 40, 11583-11593.

## Sheet: Supplementary Table S2
pre-tRNA	template PCR 1	ref.	primers PCR 1	template PCR 2	ref.	primers PCR 2	template PCR 3	ref.	primers PCR 3	template PCR 4	primers PCR 4
mitochondrial pre-tRNAAla with 50-nt leader and no trailer	phA1	1	GGGAATTCTAATACGACTCACTATAGG
			TAAGGACTGCAAAACCCCA
mitochondrial pre-tRNAAla with 7-nt leader and no trailer	phA1	1	CCGGTACCGTCGTCTAGTAAGGGCT	PCR products from PCR 1		CTGATGAGTCCGTGAGGACGAAACGGTACCCGGTACCGTC	pGEM-1 (Promega)		GGGAATTCTAATACGACTCACTATAGG	PCR product from PCR 2 and PCR 3	GGGAATTCTAATACGACTCACTATAGG
			TAAGGACTGCAAAACCCCA			TAAGGACTGCAAAACCCCA			ACGGACTCATCAGGTCTAGAGCTTGCAT		TAAGGACTGCAAAACCCCA
mitochondrial pre-tRNAAla with 2-nt leader and no trailer	phA1	1	ACCCGGTACCGTCGTAAGGGCTTAGCTTAA	PCR products from PCR 1		CTGATGAGTCCGTGAGGACGAAACGGTACCCGGTACCGTC	pGEM-1 (Promega)		GGGAATTCTAATACGACTCACTATAGG	PCR product from PCR 2 and PCR 3	GGGAATTCTAATACGACTCACTATAGG
			TAAGGACTGCAAAACCCCA			TAAGGACTGCAAAACCCCA			ACGGACTCATCAGGTAAGGAGCTTGCAT		TAAGGACTGCAAAACCCCA
mitochondrial pre-tRNAAla with 1-nt leader and no trailer	phA1	1	ACCCGGTACCGTCTAAGGGCTTAGCTTAAT	PCR products from PCR 1		CTGATGAGTCCGTGAGGACGAAACGGTACCCGGTACCGTC	pGEM-1 (Promega)		GGGAATTCTAATACGACTCACTATAGG	PCR product from PCR 2 and PCR 3	GGGAATTCTAATACGACTCACTATAGG
			TAAGGACTGCAAAACCCCA			TAAGGACTGCAAAACCCCA			CGGACTCATCAGTAAGGGAGCTTGCAT		TAAGGACTGCAAAACCCCA
mitochondrial pre-tRNAAla with 74-nt leader and no trailer	phYCNA1		CCGGTACCGTCTAGATTGAAGCCAGTTGAT	PCR products from PCR 1		CTGATGAGTCCGTGAGGACGAAACGGTACCCGGTACCGTC	pGEM-1 (Promega)		GGGAATTCTAATACGACTCACTATAGG	PCR product from PCR 2 and PCR 3	GGGAATTCTAATACGACTCACTATAGG
			TAAGGACTGCAAAACCCCA			TAAGGACTGCAAAACCCCA			GGACTCATCAGTAGATTAGCTTGCAT		TAAGGACTGCAAAACCCCA
Tt pre-tRNAGly with 50-nt leader of mitochondrial pre-tRNAAla and 6-nt trailer	phA1	1	GGGAATTCTAATACGACTCACTATAGG	pSBpt3’hh	3	GCGGGAGTAGCTCAGTCGGT	PCR products from PCR 1 and PCR 2		GGGAATTCTAATACGACTCACTATAGG
			ACCGACTGAGCTACTCCCGCTCTAGACCAATGGGACTTAA			GATTTAGGTGACACTATA			GATTTAGGTGACACTATA
Tt pre-tRNAGly with 50-nt leader of mitochondrial pre-tRNAAla and no trailer	phA1	1	GGGAATTCTAATACGACTCACTATAGG	pSBpt3’hh	3	GCGGGAGTAGCTCAGTCGGT	PCR products from PCR 1 and PCR 2		GGGAATTCTAATACGACTCACTATAGG
			ACCGACTGAGCTACTCCCGCTCTAGACCAATGGGACTTAA			TGCGGGAGACGGGACTT			TGCGGGAGACGGGACTT
Tt pre-tRNAGly with 55-nt leader of mitochondrial pre-tRNATyr and 6-nt trailer	phY1	2	GGGAATTCTAATACGACTCACTATAGG	pSBpt3’hh	3	GCGGGAGTAGCTCAGTCGGT	PCR products from PCR 1 and PCR 2		GGGAATTCTAATACGACTCACTATAGG
			TACCGACTGAGCTACTCCCGCTCACCCCCACTGATGTTCGCCGA			GATTTAGGTGACACTATA			GATTTAGGTGACACTATA
Tt pre-tRNAGly with 55-nt leader of human mitochondrial pre-tRNATyr and no trailer	phY1	2	GGGAATTCTAATACGACTCACTATAGG	pSBpt3’hh	3	GCGGGAGTAGCTCAGTCGGT	PCR products from PCR 1 and PCR 2		GGGAATTCTAATACGACTCACTATAGG
			TACCGACTGAGCTACTCCCGCTCACCCCCACTGATGTTCGCCGA			TGCGGGAGACGGGACTT			TGCGGGAGACGGGACTT
mitochondrial pre-tRNATyr with 55-nt leader of mitochondrial pre-tRNATyr and 6-nt trailer	phY1	2	GGGAATTCTAATACGACTCACTATAGG	pSBpt3’hh	3	ttttaccACCAGTCACCGGATGTGCTTTC	PCR products from PCR 1 and PCR 2		GGGAATTCTAATACGACTCACTATAGG
			AGCACATCCGGTGACTGGTGGTAAAAAGAGGCCTAA			GATTTAGGTGACACTATA			GATTTAGGTGACACTATA
mitochondrial pre-tRNATyr with 55-nt leader of mitochondrial pre-tRNATyr and no trailer	phY1	2	GGGAATTCTAATACGACTCACTATAGG
			TGGTAAAAAGAGGCCTAAC
mitochondrial pre-tRNATyr with 14-nt leader of mitochondrial pre-tRNATyr and 39-nt trailer	phY1	2	CGACTCACTATAGGCAGTGGGGGTGAGGTAAAATGGCTGAGTGAA	PCR product from PCR 1		GGGAATTCTAATACGACTCACTATAGG
			GATTTAGGTGACACTATA			GATTTAGGTGACACTATA
mitochondrial pre-tRNATyr with 14-nt leader of mitochondrial pre-tRNATyr and 6-nt trailer	phY1	2	CGACTCACTATAGGCAGTGGGGGTGAGGTAAAATGGCTGAGTGAA	pSBpt3’hh	3	ttttaccACCAGTCACCGGATGTGCTTTC	PCR products from PCR 1 and PCR 2		GGGAATTCTAATACGACTCACTATAGG
			AGCACATCCGGTGACTGGTGGTAAAAAGAGGCCTAA			GATTTAGGTGACACTATA			GATTTAGGTGACACTATA
mitochondrial pre-tRNATyr with 14-nt leader of mitochondrial pre-tRNATyr and no trailer	phY1	2	CGACTCACTATAGGCAGTGGGGGTGAGGTAAAATGGCTGAGTGAA	PCR product from PCR 1		GGGAATTCTAATACGACTCACTATAGG
			TGGTAAAAAGAGGCCTAAC			TGGTAAAAAGAGGCCTAAC
mitochondrial pre-tRNATyr with 14-nt leader of TttRNAGly and 6-nt trailer	phY1	2	CGACTCACTATAGGATTTTCCCTTTAGGTAAAATGGCTGAGTGAAG	pSBpt3’hh	3	ttttaccACCAGTCACCGGATGTGCTTTC	PCR products from PCR 1 and PCR 2		GGGAATTCTAATACGACTCACTATAGG
			AGCACATCCGGTGACTGGTGGTAAAAAGAGGCCTAA			GATTTAGGTGACACTATA			GATTTAGGTGACACTATA
mitochondrial pre-tRNATyr with 14-nt leader of TttRNAGly and no trailer	phY1	2	GGGAATTCTAATACGACTCACTATAGG
			TGGTAAAAAGAGGCCTAAC
mitochondrial pre-tRNAAla with 50-nt leader and no trailer, A−1	phA1	1	GGGAATTCTAATACGACTCACTATAGG	phA1	1	CATTGGTCTAGaAAGGGCTTAGCT	PCR products from PCR 1 and PCR 2		GGGAATTCTAATACGACTCACTATAGG
			AGCTAAGCCCTTtCTAGACCAATG			TAAGGACTGCAAAACCCCA			TAAGGACTGCAAAACCCCA
mitochondrial pre-tRNAAla with 50-nt leader and no trailer, C−1	phA1	1	GGGAATTCTAATACGACTCACTATAGG	phA1	1	CATTGGTCTAGcAAGGGCTTAGCT	PCR products from PCR 1 and PCR 2		GGGAATTCTAATACGACTCACTATAGG
			AGCTAAGCCCTTgCTAGACCAATG			TAAGGACTGCAAAACCCCA			TAAGGACTGCAAAACCCCA
mitochondrial pre-tRNAAla with 50-nt leader and no trailer, G−1	phA1	1	GGGAATTCTAATACGACTCACTATAGG	phA1	1	CATTGGTCTAGgAAGGGCTTAGCT	PCR products from PCR 1 and PCR 2		GGGAATTCTAATACGACTCACTATAGG
			AGCTAAGCCCTTcCTAGACCAATG			TAAGGACTGCAAAACCCCA			TAAGGACTGCAAAACCCCA
mitochondrial pre-tRNAAla with 50-nt leader and no trailer, A1	phA1	1	GGGAATTCTAATACGACTCACTATAGG	phA1	1	CATTGGTCTAGTgAGGGCTTAGCT	PCR products from PCR 1 and PCR 2		GGGAATTCTAATACGACTCACTATAGG
			AGCTAAGCCCTcACTAGACCAATG			TgAGGACTGCAAAACCCCA			TgAGGACTGCAAAACCCCA
mitochondrial pre-tRNAAla with 50-nt leader and no trailer, G−1, C73	phA1	1	GGGAATTCTAATACGACTCACTATAGG	phA1	1	CATTGGTCTAGgAAGGGCTTAGCT	PCR products from PCR 1 and PCR 2		GGGAATTCTAATACGACTCACTATAGG
			AGCTAAGCCCTTcCTAGACCAATG			gAAGGACTGCAAAACCCCA			gAAGGACTGCAAAACCCCA
ΔD	PCR product of ΔD	3	GGGAATTCTAATACGACTCACTATAGG
			GACTGGAGCGGGAG
Aab9T	Plasmid of Aab9T	3	GGGAATTCTAATACGACTCACTATAGG
			GACTGGAGCGGGAG
G−1, C73	pSBpt3’hh A−1,/A73	3	GGGAATTCTAATACGACTCACTATAGG
			GACTGGgGCGGGAGA
U32→A32	pSBpt3’hh A−1,/A73	3	GGGAATTCTAATACGACTCACTATAGG	PCR product from PCR 1		GGGAATTCTAATACGACTCACTATAGG	pSBpt3’hh	3	CTCCCGCACCAGTCACCGGATGTGCTTTC	PCR product from PCR 2 and PCR 3	GGGAATTCTAATACGACTCACTATAGG
			GACCCCGACCTTGGCAtGGTCGTGCTCTACCGACTGAGCTA			GACTGGTGCGGGAGACGGGACTTGAACCCGCGACCCCGA			GATTTAGGTGACACTATA		GATTTAGGTGACACTATA
U33→A33	pSBpt3’hh A−1,/A73	3	GGGAATTCTAATACGACTCACTATAGG	PCR product from PCR 1		GGGAATTCTAATACGACTCACTATAGG	pSBpt3’hh	3	CTCCCGCACCAGTCACCGGATGTGCTTTC	PCR product from PCR 2 and PCR 3	GGGAATTCTAATACGACTCACTATAGG
			GACCCCGACCTTGGCtAGGTCGTGCTCT			GACTGGTGCGGGAGACGGGACTTGAACCCGCGACCCCGA			GATTTAGGTGACACTATA		GATTTAGGTGACACTATA
G34→U34	pSBpt3’hh A−1,/A73	3	GGGAATTCTAATACGACTCACTATAGG	PCR product from PCR 1		GGGAATTCTAATACGACTCACTATAGG	pSBpt3’hh	3	CTCCCGCACCAGTCACCGGATGTGCTTTC	PCR product from PCR 2 and PCR 3	GGGAATTCTAATACGACTCACTATAGG
			GACCCCGACCTTGGaAAGGTCGTGCTCTACCGACTGAGCTA			GACTGGTGCGGGAGACGGGACTTGAACCCGCGACCCCGA			GATTTAGGTGACACTATA		GATTTAGGTGACACTATA
A38→C38	pSBpt3’hh A−1,/A73	3	GGGAATTCTAATACGACTCACTATAGG	pSBpt3’hh	3	CTCCCGCACCAGTCACCGGATGTGCTTTC	PCR product from PCR 1 and PCR 2		GGGAATTCTAATACGACTCACTATAGG
			GACTGGTGCGGGAGACGGGACTTGAACCCGCGACttCGACCgTGG			GGGAATTCTAATACGACTCACTATAGG			GATTTAGGTGACACTATA
Tt pre-tRNAGly A-1/A44/A45/A73	pSBpt3’hh A−1,/A73	3	GGGAATTCTAATACGACTCACTATAGG	pSBpt3’hh	3	CTCCCGCACCAGTCACCGGATGTGCTTTC	PCR product from PCR 1 and PCR 2		GGGAATTCTAATACGACTCACTATAGG
			GACTGGTGCGGGAGACGGGACTTGAACCCGCGACttCGACCTTGG			GATTTAGGTGACACTATA			GATTTAGGTGACACTATA
human mitochondrial tRNAHis-pre-tRNASer(AGY)-pre-tRNALeu(CUN)	phHSL2-N5	4	GGGAATTCTAATACGACTCACTATAGTAAATAT
			CCAGGATCCGGTTATAGTAGTGTGCAT
human mitochondrial tRNAHis-pre-tRNASer(AGY)	phHSL2-N5	4	GGGAATTCTAATACGACTCACTATAGTAAATAT
			TGAGAAAGCCATGTTGTT
human mitochondrial tRNAHis	phHSL2-N5	4	GGGAATTCTAATACGACTCACTATAGTAAATAT
			GGTAAATAAGGGGTCGTAA
	references	1	Vilardo, E., Toth, U., Hazisllari, E., Hartmann, R.K. and Rossmanith, W. (2023) Cleavage kinetics of human mitochondrial RNase P and contribution of its non-nuclease subunits. Nucleic Acids Res., 51, 10536-10550.
		2	Holzmann, J., Frank, P., Löffler, E., Bennett, K.L., Gerner, C. and Rossmanith, W. (2008) RNase P without RNA: identification and functional reconstitution of the human mitochondrial tRNA processing enzyme. Cell, 135, 462-474.
		3	Brillante, N., Gößringer, M., Lindenhofer, D., Toth, U., Rossmanith, W. and Hartmann, R.K. (2016) Substrate recognition and cleavage-site selection by a single-subunit protein-only RNase P. Nucleic Acids Res., 44, 2323-2336.
		4	Rossmanith, W. (1997) Processing of human mitochondrial tRNASer(AGY): a novel pathway in tRNA biosynthesis. J. Mol. Biol., 265, 365-371.
